# Supplementary material for: Mindfulness-Based Cognitive Therapy for Stress Reduction in Family Carers of People Living with Dementia: A Systematic Review
Source: Int J Environ Res Public Health. 2022 Jan 5;19(1):614. doi: 10.3390/ijerph19010614 (PMC8744610; doi:10.3390/ijerph19010614)
Supplement: Supplementary file 1 [file ijerph-19-00614-s001.zip]

Archive with 1 entries (1 files):
- ijerph-1452229-supplementary.pdf
